# Supplementary material for: A Computationally Designed Prefusion Stabilized Human Metapneumovirus Fusion Protein Vaccine Antigen Elicited a Potent Neutralization Response
Source: Vaccines (Basel). 2025 May 15;13(5):523. doi: 10.3390/vaccines13050523 (PMC12115362; doi:10.3390/vaccines13050523)
Supplement: Supplementary file 1 [file vaccines-13-00523-s001.zip]

Archive with 1 entries (1 files):
- vaccines-3606535-supplementary.pdf
